# Supplementary material for: Resolving Heterophile Antibody Interference in Viral Serology Using Blocking Tubes
Source: Microbiologyopen. 2025 Oct 27;14(6):e70098. doi: 10.1002/mbo3.70098 (PMC12558593; doi:10.1002/mbo3.70098)
Supplement: Supplementary file 1 — Supplemental Table 1: Interpretation of EBV assay results suggested by the manufacturer. [file MBO3-14-e70098-s001.xlsx]

## Sheet: Supp Table 1
	Supplemental Table 1. Interpretation of EBV assay results suggested by the manufacturer
	VCA IgM	VCA IgG	EBNA IgG	Interpretation
	Negative	Negative	Negative	Seronegative
	Negative	Negative	Equivocal	Seronegative
	Equivocal	Negative	Negative	Suspected primary EBV infection (early phase)
	Equivocal	Negative	Equivocal	Suspected primary EBV infection (early phase)
	Positive	Negative	Negative	Suspected primary EBV infection (early phase)
	Positive	Negative	Equivocal	Suspected primary EBV infection (early phase)
	Equivocal	Positive	Negative	Primary EBV infection (acute phase)
	Equivocal	Positive	Equivocal	Primary EBV infection (acute phase)
	Positive	Positive	Negative	Primary EBV infection (acute phase)
	Positive	Positive	Equivocal	Primary EBV infection (acute phase)
	Positive	Positive	Positive	Primary EBV infection (transient phase)
	Negative	Positive	Positive	Past EBV infection or reactivation
	Equivocal	Positive	Positive	Past EBV infection or reactivation
	Negative	Positive	Equivocal	Past EBV infection or reactivation
	Negative	Positive	Negative	VCA IgG positive only
	Negative	Negative	Positive	Indeterminate
	Equivocal	Negative	Positive	Indeterminate
	Positive	Negative	Positive	Indeterminate

## Sheet: Table 98
	Table 2. six cases showing positive EBV VCA IgM results despite HBT pre-treatment

## Sheet: Table 99
	Table 3. Comparison of interpreted EBV status across three methods: Liaison, Elecsys, and HBT-pretreated Liaison systems
	EBV serologic results (VCA IgM/VCA IgG/EBNA IgG)	Suspected EBV infection	Other suspected viral infections	Transplantation-related surveillance	Solid organ or PBSC Donors	Others
	Liaison
	Seronegative (-/-/-) (%)	1 (2.6)	0 (0.0)	1 (3.6)	0 (0.0)	2 (7.7)
	Early phase primary infection (+/-/-) (%)	7 (17.9)	2 (2.8)	0 (0.0)	0 (0.0)	5 (19.2)
	Acute primary infection (+/+/-) (%)	9 (23.1)	0 (0.0)	6 (21.4)	0 (0.0)	0 (0.0)
	Transient infection/Re-infection (+/+/+) (%)	19 (48.7)	14 (19.4)	11 (39.3)	9 (45.0)	5 (19.2)
	Past infection (-/+/+) (%)	2 (5.1)	52 (72.2)	8 (28.6)	10 (50.0)	12 (46.2)
	Isolated VCA IgG (-/+/-) (%)	0 (0.0)	2 (2.8)	1 (3.6)	1 (5.0)	0 (0.0)
	Isolated EBNA IgG (-/-/+) (%)	0 (0.0)	2 (2.8)	0 (0.0)	0 (0.0)	0 (0.0)
	Indeterminate (+/-/+) (%)	1 (2.6)	0 (0.0)	1 (3.6)	0 (0.0)	2 (7.7)
	Elecsys
	Seronegative (-/-/-) (%)	9 (23.1)	2 (2.8)	2 (7.1)	0 (0.0)	8 (30.8)
	Early phase primary infection (+/-/-) (%)	0 (0.0)	0 (0.0)	0 (0.0)	0 (0.0)	0 (0.0)
	Acute primary infection (+/+/-) (%)	10 (25.6)	0 (0.0)	5 (17.9)	0 (0.0)	0 (0.0)
	Transient infection/Re-infection (+/+/+) (%)	2 (5.1)	3 (4.2)	1 (3.6)	2 (10.0)	0 (0.0)
	Past infection (-/+/+) (%)	15 (38.5)	66 (91.7)	19 (67.9)	18 (90.0)	18 (69.2)
	Isolated VCA IgG (-/+/-) (%)	3 (7.7)	1 (1.4)	1 (3.6)	0 (0.0)	0 (0.0)
	Isolated EBNA IgG (-/-/+) (%)	0 (0.0)	0 (0.0)	0 (0.0)	0 (0.0)	0 (0.0)
	Indeterminate (+/-/+) (%)	0 (0.0)	0 (0.0)	0 (0.0)	0 (0.0)	0 (0.0)
	Liaison (HBT treated)
	Seronegative (-/-/-) (%)	9 (23.1)	2 (2.8)	1 (3.6)	0 (0.0)	9 (34.6)
	Early phase primary infection (+/-/-) (%)	1 (2.6)	0 (0.0)	0 (0.0)	0 (0.0)	0 (0.0)
	Acute primary infection (+/+/-) (%)	3 (7.7)	0 (0.0)	1 (3.6)	0 (0.0)	0 (0.0)
	Transient infection/Re-infection (+/+/+) (%)	1 (2.6)	1 (1.4)	1 (3.6)	0 (0.0)	0 (0.0)
	Past infection (-/+/+) (%)	17 (43.6)	65 (90.3)	16 (57.1)	19 (95.0)	17 (65.4)
	Isolated VCA IgG (-/+/-) (%)	8 (20.5)	2 (2.8)	8 (28.6)	1 (5.0)	0 (0.0)
	Isolated EBNA IgG (-/-/+) (%)	0 (0.0)	2 (2.8)	1 (3.6)	0 (0.0)	0 (0.0)
	Indeterminate (+/-/+) (%)	0 (0.0)	0 (0.0)	0 (0.0)	0 (0.0)	0 (0.0)
